# Supplementary material for: Functional Carbazole–Cellulose Composite Binders for High-Stability Carbon Electrodes in Perovskite Solar Cells
Source: Nanomaterials (Basel). 2025 Dec 12;15(24):1868. doi: 10.3390/nano15241868 (PMC12735854; doi:10.3390/nano15241868)
Supplement: Supplementary file 1 [file nanomaterials-15-01868-s001.zip]

Archive with 1 entries (1 files):
- nanomaterials-4031534-supplementary.pdf
